# Supplementary material for: Coordination of cell division and chromosome segregation by iron and a sRNA in Escherichia coli
Source: Front Microbiol. 2024 Oct 25;15:1493811. doi: 10.3389/fmicb.2024.1493811 (PMC11584013; doi:10.3389/fmicb.2024.1493811)
Supplement: Supplementary file 2 [file Table_1.XLSX]

## Sheet: S1. Strains and plasmids
Strains	Description	Reference
EM1055	DJ480 (MG1655 ΔlacX174)	Massé and Gottesman, 2002
EM1451	EM1055 Δara714 leu+	Desnoyers et al., 2009
EM1238	EM1055 ΔryhB::cat	Masse and Gottesman, 2002
KP1183	ΔaraB ΔryhB rne131 zce-726::Tn10 Hfq-3xFLAG + pBAD-MS2-ryhB	Desnoyers and Massé 2012
KP1184	ΔaraB ΔryhB rne131 zce-726::Tn10 Hfq-3xFLAG + pBAD-ryhB	Desnoyers and Massé 2012
EM1277	EM1055 rne-3071 zce-726::Tn10	Massé et al, 2003
EM1321	EM1055 rnc-14::Tn10	Massé et al, 2003
DL1240	Δara714 leu+ zapB+242-lacZ	This study
DL1267	Δara714 leu+ ΔryhB::cat zapB+242-lacZ	This study
DL1321	Δara714 leu+ ZapB+51-LacZ	This study
DL1347	Δara714 leu+ ΔryhB::cat ZapB+51-LacZ	This study
NL54	EM1055 ZapB-3xFlag	This study
NL122	EM1055 ZapB-3xFlag ΔryhB::cat	This study
KP113	Δara714 leu+ ΔryhB + pNM12	Salvail et al. 2010
KP112	Δara714 leu+ ΔryhB + pBAD-ryhB	Salvail et al. 2010
MG131	Δara714 leu+ ΔryhB::cat ZapB+51mutBS2-LacZ	This study
MG101	Δara714 leu+ ΔryhB::cat ZapB+51mutBS1-LacZ	This study
MG141	Δara714 leu+ ΔryhB::cat ZapB+51mutBS1+2-LacZ	This study
NL5	EM1055 ΔzapB::kan	This study
NL13	EM1055 ΔryhB::cat ΔzapB::kan	This study
Plasmids	Description	Reference
pNM12	pBAD24 derivative (AmpR)	Majdalani et al., 1998
pBAD-MS2	pBAD24 + MS2 aptamer	Desnoyers and Massé 2012
pBAD-MS2-ryhB	pBAD24 + MS2-ryhB (arabinose inducible promoter; AmpR)	Desnoyers and Massé 2012
pBAD-ryhB	pBAD24 + ryhB gene (arabinose inducible promoter; AmpR)	Masse et al., 2003
pBAD-ryhBmutBS1	pBAD24 + ryhBmutBS1 (arabinose inducible promoter; AmpR)	This study
pBAD-ryhBmutBS2	pBAD24 + ryhBmutBS2 (arabinose inducible promoter; AmpR)	This study
pBAD-ryhBmutBS1+2	pBAD24 + ryhBmutBS1+2 (arabinose inducible promoter; AmpR)	This study
pFRΔ	Plasmid for construction of transcriptional fusions	Repoila and Gottesman, 2001
pRS1551	Plasmid for construction of translational fusions	Simons et al., 1987
pKD4	Template for amplification of kanamycin resistance gene	Datsenko and Wanner, 2000
Table S1. List of strains and plasmids used in this study

## Sheet: S2. Primers
Primer	Description	Sequence
EM88	Forward T7-ryhB transcript	TGTAATACGACTCACTATAGGGCGATCAGGAAGACCCTCGC
EM89	Reverse T7-ryhB transcript	AAAAGCCAGCACCCGGCTGGC
EM168	Fwd on pNM12 plasmid	TCACACTTTGCTATGCCATAGC
EM194	Fwd on pFRΔ or pRS1551 plasmids	GCCATAAACTGCCAGGAATTGG
EM195	Rv on pFRΔ or pRS1551 plasmids	CGGGCCTCTTCGCTA
EM455	Reverse on pNM12 plasmid	CAGGCTGAAAATCTTCTCTCATC
EM1678	ryhB DNA probe	GAGCAATGTCGTGCTTTCAGGTTCTCCGCGAGGGTCTTCCTGA
EM2267	16S DNA probe	CTGAAAGTACTTTACAACCCGAAGGCCTTCTTCATACACG
EM2268	5S DNA probe	CACACTACCATCGGCGCTACGGCGTTTCACTTCTGAGTTC
EM2988	Forward DNA matrix for zapB primer extension	CAGTTGAATTCCCATCTGATTGTACATGATGCATGTTTG
EM2988	Fwd zapB-lacZ fusions EcoRI	CAGTTGAATTCCCATCTGATTGTACATGATGCATGTTTG
EM2989	Rv zapB+242-lacZ BamHI	GCATCGGATCCACCTCTTCCATGCGACCCAG
EM3031	Rv ZapB+51-LacZ BamHI	GCATCGGATCCTGCTGTACTTTTGCTTCCAGTTTC
EM3042	Fwd zapB::kan	CGTCACCGGTAATCGGGACGAGGATTTTTATCCATCAACGGTGTAGGCTGGAGCTGCTTC
EM3043	Rv zapB::kan	GCGGAAGATGAAGCGTAAtcaGACCTCTTCCATGCGACCCCATATGAATATCCTCCTTAG
EM3045	Reverse DNA matrix for zapB primer extension	CAGAAGATCCGCTGGATATTGAATG
EM3281	Forward T7-zapB transcript	TGTAATACGACTCACTATAGGTAACTAAAGTGCGCTCGTATTTATTAAGG
EM3282	Reverse T7-zapB transcript	CAGCTCTTCGATTTCCATCTGC
EM3467	Rv ZapB-3xFlag with P2 of pKD4	GCCTACACAGTAAAGAAATTACGCGGAAGATGAAGCGTAAcatatgaatatcctccttag
EM3468	Fwd ZapB-3xFlag with P1 of pKD4	GGAACGTCTGCAGGCCCTGCTGGGTCGCATGGAAGAGGTCgactacaaagaccatgacgg
EM4195	zapB DNA probe	CCAGTTTCTCAAACACTTCTAATGACATTGTCATACCTCTCC
EM4490	Fwd ZapB+51-LacZmutBS1	ATTCAGGAGAGGTATGACCATGCATTAGAAGTGTTTG
EM4491	Rv ZapB+51-LacZmutBS1	CAAACACTTCTAATGACATGGTCATACCTCTCCTGAAT
EM4593	Fwd pBAD-ryhBmutBS1	AGAACCTGAAAGCACGACATGGCTCACATTGCTTCCAGTAT
EM4594	Rv pBAD-ryhBmutBS1	ATACTGGAAGCAATGTGAGCCATGTCGTGCTTTCAGGTTCT
EM4595	Fwd ZapB+51-LacZmutBS2	AGAAGTGTTTGAGAAACTCGACGCCAAAGTACAGCAGGCGA
EM4596	Rv ZapB+51-LacZmutBS2	TCGCCTGCTGTACTTTGGCGTCGAGTTTCTCAAACACTTCT
EM4597	Fwd pBAD-ryhBmutBS2	ACGACATTGCTCACATGGCGTCGAGTATTACTTAGCCAGCC
EM4598	Rv pBAD-ryhBmutBS2	GGCTGGCTAAGTAATACTCGACGCCATGTGAGCAATGTCGT
EM4742	Fwd pBAD-ryhBmutBS1+2	ACCTGAAAGCACGACATGGCTCACATGGCGTCGAGTATTACTTAGCCA
EM4743	Rv pBAD-ryhBmutBS1+2	TGGCTAAGTAATACTCGACGCCATGTGAGCCATGTCGTGCTTTCAGGT
EM4953	zapB primer extension probe	GCAAGGCGTTGATGGATAAA
Table S2. Oligonucleotides used in this study
